# Supplementary material for: Cancer-Associated Fibroblast Subtypes Reveal Distinct Gene Signatures in the Tumor Immune Microenvironment of Vestibular Schwannoma
Source: Cells. 2024 Oct 9;13(19):1669. doi: 10.3390/cells13191669 (PMC11475780; doi:10.3390/cells13191669)
Supplement: Supplementary file 1 [file cells-13-01669-s001.zip]

Archive with 2 entries (2 files):
- Supplementary Tables.xlsx
- Supplementary Figure1.pptx
