# Supplementary material for: Cancer-Associated Fibroblast Subtypes Reveal Distinct Gene Signatures in the Tumor Immune Microenvironment of Vestibular Schwannoma
Source: Cells. 2024 Oct 9;13(19):1669. doi: 10.3390/cells13191669 (PMC11475780; doi:10.3390/cells13191669)
Supplement: Supplementary file 1 [file cells-13-01669-s001.zip › Supplementary Tables.xlsx]

## Sheet: Supplementary Table1
Supplementary Table 1: Stem like CAF signature of patient1
MS4A7
CCL4L2
FCGR3A
CPM
GPR34
LYZ
HLA-DMB
P2RY13
AIF1
HLA-DQA1
FYB1
HLA-DRA
C1QA
ALOX5AP
C1QB
MS4A6A
LAPTM5
HLA-DMA
C1QC
SLA
CD74
CCL3L1
HLA-DRB5
APOC1
HLA-DQB1
CAPG
CD163
CYBB
CD84
C1orf162
TYROBP
HLA-DPB1
HLA-DPA1
CSF1R
C3
HLA-DRB1
MSR1
VAMP8
CXCR4
PTPRC
FCER1G
APOE
RGS1
HCLS1
CCL3
DOCK4
FAM49B
SLCO2B1
ID2
CTSS
CD4
IER3
SMAP2
SGK1
CPVL
RGS10
SORL1
CXCL8
BHLHE41
FGL2
CXCL16
ARHGDIB
SRGN
PABPC4
RB1
YWHAH
MFSD1
DUSP1
MINK1
SPP1
SAT1
SLC1A3
NCOA4
HSPA1A
LIPA
HLA-E
HSPA1B
CTSC
FTL
PLIN2
PDK4
CTSB
PABPC1
ATP6V1B2
GLIPR1
AKR1B1
MT-CO1
NPC2
HLA-C
PICALM
RNF130
GRB2
HLA-B
GRN
TXNIP
CELF2
HERPUD1
ASAH1
DAB2
BRI3
B2M
EEF1B2
HLA-A
MT-CO3
MT-CO2
CAPZB
ZFP36L1
TPP1
RAB31
PSAP
MT-ND3
GNAI2
RPS24
RPS21
S100A11
PLXDC2
GLUL
FTH1
RPS20
MT-ATP6
MT-ND5
MT-ND1
KLF6
RPS2
TMSB4X
RPLP2
RPS29
RPL31
RPLP1
MT-ND4
RPL30
RPS11
RPL12
RPL39
RPL38
RPS12
RPS23
RPL29
RPL37
ACTB
RPL9
RPS28
RPS3A
RPS19
RPS18
TPT1
RPS6
TMBIM6
MT-CYB
RPS13
RPL23
MT-ND4L
PTMA
RPS27A
RPS16
RPS14
RPS27
CFL1
MT-ND2
RPL27A
EEF1A1
RPL21
RPL32
RPS8
RPL37A
RPL34

## Sheet: Supplementary Table2
Supplementary Table 2: Stem like CAF signature of patient2
THBD
EGR3
CCL2
ACTB
TPM4
PTPRE
NR4A1
HBEGF
ACTG1
FCGR3A
C1orf162
MCL1
SERPINB9
PEA15
NLRP3
ARPC5
CAST
ATP6V1B2
C5AR1
CDC42
PREX1
CYBB
SPP1
SLC25A37
SAMHD1
FCER1G
CFL1
CCL4
PFN1
C1QB
OLR1
CXCL16
HLA-DQB1
CTSB
ZFP36L1
CST3
B2M

## Sheet: Supplementary Table3
Supplementary Table 3: Stem like CAF signature of patient3
COL11A1
COL1A1
COL3A1
OLFML2B
COL5A1
MEST
COL1A2
CILP
SPARC
TGFBI
FSTL1
COL6A1
COL4A2
GPR155
SERPINH1
LOX
COL4A1
ANGPTL7
NID1
COL6A3
SRPX2
FBN1
COL8A1
LAMC1
DUSP6
COL15A1
LAMA2
HSPA5
SPRY4
CCND2
BGN
GPC3
LAMB1
ACTN4
COL6A2
ITGB1
FN1
OLFML3
